# Supplementary material for: In Vitro Antibacterial and Antibiofilm Activity of Hungarian Honeys against Respiratory Tract Bacteria
Source: Foods. 2021 Jul 14;10(7):1632. doi: 10.3390/foods10071632 (PMC8304482; doi:10.3390/foods10071632)
Supplement: Supplementary file 1 [file foods-10-01632-s001.zip]

Archive with 1 entries (1 files):
- foods-1274319-supplementary.pdf
